# Supplementary material for: K-mer-based machine learning method to classify LTR-retrotransposons in plant genomes
Source: PeerJ. 2021 May 19;9:e11456. doi: 10.7717/peerj.11456 (PMC8140598; doi:10.7717/peerj.11456)
Supplement: Supplemental Information 1 [file peerj-09-11456-s001.xlsx]

## Sheet: Species
N°	Specie	Familia	Link CDS	Link RNAs
1	Aegilops	Poaceae	ftp://ftp.ensemblgenomes.org/pub/plants/release-47/fasta/aegilops_tauschii/cds/	ftp://ftp.ensemblgenomes.org/pub/plants/release-47/fasta/aegilops_tauschii/ncrna/
2	Amborella trichopoda	Amborellaceae	ftp://ftp.ensemblgenomes.org/pub/plants/release-47/fasta/amborella_trichopoda/cds/	ftp://ftp.ensemblgenomes.org/pub/plants/release-47/fasta/amborella_trichopoda/ncrna/
3	Ananas comosus	Bromeliaceae	ftp://ftp.ensemblgenomes.org/pub/plants/release-47/fasta/ananas_comosus/cds/
4	Arabidopsis lyrata	Brassicaceae	ftp://ftp.ensemblgenomes.org/pub/plants/release-47/fasta/arabidopsis_lyrata/cds/	ftp://ftp.ensemblgenomes.org/pub/plants/release-47/fasta/arabidopsis_lyrata/ncrna/
5	Arabidopsis thaliana	Brassicaceae	ftp://ftp.ensemblgenomes.org/pub/plants/release-47/fasta/arabidopsis_thaliana/cds/	ftp://ftp.ensemblgenomes.org/pub/plants/release-47/fasta/arabidopsis_thaliana/ncrna/
6	Beta vulgaris	Chenopodiaceae	ftp://ftp.ensemblgenomes.org/pub/plants/release-47/fasta/beta_vulgaris/cds/	ftp://ftp.ensemblgenomes.org/pub/plants/release-47/fasta/beta_vulgaris/ncrna/
7	Brachypodium distachyon	Poaceae	ftp://ftp.ensemblgenomes.org/pub/plants/release-47/fasta/brachypodium_distachyon/cds/	ftp://ftp.ensemblgenomes.org/pub/plants/release-47/fasta/brachypodium_distachyon/ncrna/
8	Brassica rapa	Brassicaceae	ftp://ftp.ensemblgenomes.org/pub/plants/release-47/fasta/brassica_rapa/cds/	ftp://ftp.ensemblgenomes.org/pub/plants/release-47/fasta/brassica_rapa/ncrna/
9	Capsicum annuum	Solanaceae	ftp://ftp.ensemblgenomes.org/pub/plants/release-47/fasta/capsicum_annuum/cds/
10	Chlamydomonas reinhardtii	Chlamydomonadaceae	ftp://ftp.ensemblgenomes.org/pub/plants/release-47/fasta/chlamydomonas_reinhardtii/cds/	ftp://ftp.ensemblgenomes.org/pub/plants/release-47/fasta/chlamydomonas_reinhardtii/ncrna/
11	Citrus clementina	Rutaceae	ftp://ftp.ensemblgenomes.org/pub/plants/release-47/fasta/citrus_clementina/cds/	ftp://ftp.ensemblgenomes.org/pub/plants/release-47/fasta/citrus_clementina/ncrna/
12	Coffea canephora	Rubiaceae	ftp://ftp.ensemblgenomes.org/pub/plants/release-47/fasta/coffea_canephora/cds/
13	Cucumis sativus	Cucurbitaceae	ftp://ftp.ensemblgenomes.org/pub/plants/release-47/fasta/cucumis_sativus/cds/	ftp://ftp.ensemblgenomes.org/pub/plants/release-47/fasta/cucumis_sativus/ncrna/
14	Eragrostis tef	Poaceae	ftp://ftp.ensemblgenomes.org/pub/plants/release-47/fasta/eragrostis_tef/cds/
15	Glycine max	Fabaceae	ftp://ftp.ensemblgenomes.org/pub/plants/release-47/fasta/glycine_max/cds/	ftp://ftp.ensemblgenomes.org/pub/plants/release-47/fasta/glycine_max/ncrna/
16	Gossypium raimondii	Malvaceae	ftp://ftp.ensemblgenomes.org/pub/plants/release-47/fasta/gossypium_raimondii/cds/	ftp://ftp.ensemblgenomes.org/pub/plants/release-47/fasta/gossypium_raimondii/ncrna/
17	Hordeum vulgare	Poaceae	ftp://ftp.ensemblgenomes.org/pub/plants/release-47/fasta/hordeum_vulgare/cds/	ftp://ftp.ensemblgenomes.org/pub/plants/release-47/fasta/hordeum_vulgare/ncrna/
18	Ipomoea	Convolvulaceae	ftp://ftp.ensemblgenomes.org/pub/plants/release-47/fasta/ipomoea_triloba/cds/
19	Manihot esculenta	Euphorbiaceae	ftp://ftp.ensemblgenomes.org/pub/plants/release-47/fasta/manihot_esculenta/cds/	ftp://ftp.ensemblgenomes.org/pub/plants/release-47/fasta/manihot_esculenta/ncrna/
20	Medicago truncatula	Fabaceae	ftp://ftp.ensemblgenomes.org/pub/plants/release-47/fasta/medicago_truncatula/cds/	ftp://ftp.ensemblgenomes.org/pub/plants/release-47/fasta/medicago_truncatula/ncrna/
21	Musa acuminata	Musaceae	ftp://ftp.ensemblgenomes.org/pub/plants/release-47/fasta/musa_acuminata/cds/	ftp://ftp.ensemblgenomes.org/pub/plants/release-47/fasta/musa_acuminata/ncrna/
22	Nelumbo nucifera	Nelumbonaceae	ftp://ftp.ncbi.nlm.nih.gov/genomes/all/GCF/000/365/185/GCF_000365185.1_Chinese_Lotus_1.1/GCF_000365185.1_Chinese_Lotus_1.1_cds_from_genomic.fna.gz	ftp://ftp.ncbi.nlm.nih.gov/genomes/all/GCF/000/365/185/GCF_000365185.1_Chinese_Lotus_1.1/GCF_000365185.1_Chinese_Lotus_1.1_rna.fna.gz
23	Nicotiana sylvestris	Solanaceae	ftp://ftp.ncbi.nlm.nih.gov/genomes/all/GCF/000/393/655/GCF_000393655.1_Nsyl/GCF_000393655.1_Nsyl_cds_from_genomic.fna.gz
24	Olea europaea	Oleaceae	ftp://ftp.ensemblgenomes.org/pub/plants/release-47/fasta/olea_europaea_sylvestris/cds/
25	Oryza longistaminata	Poaceae	ftp://ftp.ensemblgenomes.org/pub/plants/release-47/fasta/oryza_longistaminata/cds/	ftp://ftp.ensemblgenomes.org/pub/plants/release-47/fasta/oryza_longistaminata/ncrna/
26	Oryza sativa	Poaceae	ftp://ftp.ensemblgenomes.org/pub/plants/release-47/fasta/oryza_sativa/cds/	ftp://ftp.ensemblgenomes.org/pub/plants/release-47/fasta/oryza_sativa/ncrna/
27	Panicum virgatum	Poaceae	https://genome.jgi.doe.gov/portal/pages/dynamicOrganismDownload.jsf?organism=Pvirgatum#
28	Phaseolus vulgaris	Fabaceae	ftp://ftp.ensemblgenomes.org/pub/plants/release-47/fasta/phaseolus_vulgaris/cds/Phaseolus_vulgaris.PhaVulg1_0.cds.all.fa.gz	ftp://ftp.ensemblgenomes.org/pub/plants/release-47/fasta/phaseolus_vulgaris/ncrna/Phaseolus_vulgaris.PhaVulg1_0.ncrna.fa.gz
29	Phoenix dactylifera	Arecaceae	ftp://ftp.ncbi.nlm.nih.gov/genomes/all/GCF/000/413/155/GCF_000413155.1_DPV01/GCF_000413155.1_DPV01_cds_from_genomic.fna.gz	ftp://ftp.ncbi.nlm.nih.gov/genomes/all/GCF/000/413/155/GCF_000413155.1_DPV01/GCF_000413155.1_DPV01_rna.fna.gz
30	Phyllostachys edulis	Poaceae	http://server.ncgr.ac.cn/bamboo/files/P_heterocycla_v1.0.genemodel-cds-DNA.gz	http://server.ncgr.ac.cn/bamboo/files/P_heterocycla_v1.0.miRNAs.gz http://server.ncgr.ac.cn/bamboo/files/P_heterocycla_v1.0.rRNA.fa.gz http://server.ncgr.ac.cn/bamboo/files/P_heterocycla_v1.0.snRNA.fa.gz http://server.ncgr.ac.cn/bamboo/files/P_heterocycla_v1.0.tRNAs.gz
31	Physcomitrella patens	Funariaceae	ftp://ftp.ncbi.nlm.nih.gov/genomes/all/GCF/000/002/425/GCF_000002425.3_V1.1/GCF_000002425.3_V1.1_cds_from_genomic.fna.gz	ftp://ftp.ncbi.nlm.nih.gov/genomes/all/GCF/000/002/425/GCF_000002425.3_V1.1/GCF_000002425.3_V1.1_rna.fna.gz
32	Picea abies	Pinaceae	ftp://plantgenie.org/Data/ConGenIE/Picea_abies/v1.0/FASTA/GenomeAssemblies/Pabies1.0-all-cds.fna.gz
33	Populus trychocarpa	Salicaceae	ftp://ftp.ensemblgenomes.org/pub/plants/release-47/fasta/populus_trichocarpa/cds/Populus_trichocarpa.Pop_tri_v3.cds.all.fa.gz	ftp://ftp.ensemblgenomes.org/pub/plants/release-47/fasta/populus_trichocarpa/ncrna/Populus_trichocarpa.Pop_tri_v3.ncrna.fa.gz
34	Prunus avium	Rosaceae	ftp://ftp.ensemblgenomes.org/pub/plants/release-47/fasta/prunus_avium/cds/Prunus_avium.PAV_r1.0.cds.all.fa.gz
35	Prunus persica	Rosaceae	ftp://ftp.ensemblgenomes.org/pub/plants/release-47/fasta/prunus_persica/cds/Prunus_persica.Prunus_persica_NCBIv2.cds.all.fa.gz	ftp://ftp.ensemblgenomes.org/pub/plants/release-47/fasta/prunus_persica/ncrna/Prunus_persica.Prunus_persica_NCBIv2.ncrna.fa.gz
36	Ricinus communis	Euphorbiaceae	https://genome.jgi.doe.gov/portal/pages/dynamicOrganismDownload.jsf?organism=Rcommunis#
37	Selaginella moellendorffii	Lycopodiophyta	ftp://ftp.ensemblgenomes.org/pub/plants/release-47/fasta/selaginella_moellendorffii/cds/Selaginella_moellendorffii.v1.0.cds.all.fa.gz	ftp://ftp.ensemblgenomes.org/pub/plants/release-47/fasta/selaginella_moellendorffii/ncrna/Selaginella_moellendorffii.v1.0.ncrna.fa.gz
38	Setaria italica	Poaceae	ftp://ftp.ensemblgenomes.org/pub/plants/release-47/fasta/setaria_italica/cds/Setaria_italica.Setaria_italica_v2.0.cds.all.fa.gz	ftp://ftp.ensemblgenomes.org/pub/plants/release-47/fasta/setaria_italica/ncrna/Setaria_italica.Setaria_italica_v2.0.ncrna.fa.gz
39	Solanum lycopersicum	Solanaceae	ftp://ftp.ensemblgenomes.org/pub/plants/release-47/fasta/solanum_lycopersicum/cds/Solanum_lycopersicum.SL3.0.cds.all.fa.gz	ftp://ftp.ensemblgenomes.org/pub/plants/release-47/fasta/solanum_lycopersicum/ncrna/Solanum_lycopersicum.SL3.0.ncrna.fa.gz
40	Solanum tuberosum	Solanaceae	ftp://ftp.ensemblgenomes.org/pub/plants/release-47/fasta/solanum_tuberosum/cds/Solanum_tuberosum.SolTub_3.0.cds.all.fa.gz	ftp://ftp.ensemblgenomes.org/pub/plants/release-47/fasta/solanum_tuberosum/ncrna/Solanum_tuberosum.SolTub_3.0.ncrna.fa.gz
41	Sorghum bicolor	Poaceae	ftp://ftp.ensemblgenomes.org/pub/plants/release-47/fasta/sorghum_bicolor/cds/Sorghum_bicolor.Sorghum_bicolor_NCBIv3.cds.all.fa.gz	ftp://ftp.ensemblgenomes.org/pub/plants/release-47/fasta/sorghum_bicolor/ncrna/Sorghum_bicolor.Sorghum_bicolor_NCBIv3.ncrna.fa.gz
42	Tarenaya hassleriana	Cleomaceae	ftp://ftp.ncbi.nlm.nih.gov/genomes/all/GCF/000/463/585/GCF_000463585.1_ASM46358v1/GCF_000463585.1_ASM46358v1_cds_from_genomic.fna.gz	ftp://ftp.ncbi.nlm.nih.gov/genomes/all/GCF/000/463/585/GCF_000463585.1_ASM46358v1/GCF_000463585.1_ASM46358v1_rna.fna.gz
43	Theobroma cacao Belizian Criollo	Malvaceae	ftp://ftp.ensemblgenomes.org/pub/plants/release-47/fasta/theobroma_cacao_criollo/cds/Theobroma_cacao_criollo.Criollo_cocoa_genome_V2.cds.all.fa.gz	ftp://ftp.ensemblgenomes.org/pub/plants/release-47/fasta/theobroma_cacao_criollo/ncrna/Theobroma_cacao_criollo.Criollo_cocoa_genome_V2.ncrna.fa.gz
44	Theobroma cacao Matina	Malvaceae	ftp://ftp.ensemblgenomes.org/pub/plants/release-47/fasta/theobroma_cacao_matina/cds/Theobroma_cacao_matina.Theobroma_cacao_20110822.cds.all.fa.gz	ftp://ftp.ensemblgenomes.org/pub/plants/release-47/fasta/theobroma_cacao_matina/ncrna/Theobroma_cacao_matina.Theobroma_cacao_20110822.ncrna.fa.gz
45	Triticum aestivum	Poaceae	ftp://ftp.ensemblgenomes.org/pub/plants/release-47/fasta/triticum_aestivum/cds/Triticum_aestivum.IWGSC.cds.all.fa.gz	ftp://ftp.ensemblgenomes.org/pub/plants/release-47/fasta/triticum_aestivum/ncrna/Triticum_aestivum.IWGSC.ncrna.fa.gz
46	Vitis vinifera	Vitaceae	ftp://ftp.ensemblgenomes.org/pub/plants/release-47/fasta/vitis_vinifera/cds/Vitis_vinifera.12X.cds.all.fa.gz	ftp://ftp.ensemblgenomes.org/pub/plants/release-47/fasta/vitis_vinifera/ncrna/Vitis_vinifera.12X.ncrna.fa.gz
47	Zea mays	Poaceae	ftp://ftp.ensemblgenomes.org/pub/plants/release-47/fasta/zea_mays/cds/Zea_mays.B73_RefGen_v4.cds.all.fa.gz	ftp://ftp.ensemblgenomes.org/pub/plants/release-47/fasta/zea_mays/ncrna/Zea_mays.B73_RefGen_v4.ncrna.fa.gz
